# Supplementary material for: Two New Sesquiterpenoids and a New Shikimic Acid Metabolite from Mangrove Sediment-Derived Fungus Roussoella sp. SCSIO 41427
Source: Mar Drugs. 2024 Feb 23;22(3):103. doi: 10.3390/md22030103 (PMC10971368; doi:10.3390/md22030103)
Supplement: Supplementary file 1 [file marinedrugs-22-00103-s001.zip]

Archive with 1 entries (1 files):
- marinedrugs-2844093-supplementary.pdf
